# Supplementary material for: Advancing the safe motherhood initiative: A qualitative and sentiment analysis of local physician’s perspectives on antibiotic self-medication during pregnancy in a low- and middle-income country
Source: PLOS Glob Public Health. 2025 Sep 12;5(9):e0004794. doi: 10.1371/journal.pgph.0004794 (PMC12431270; doi:10.1371/journal.pgph.0004794)
Supplement: S1 File — Transcript 4 (CODES & THEMES by KU).pdf. Transcript 6 (CODES & THEMES by KU).pdf. Transcript 7 (CODES & THEMES, by KU).pdf. Transcript 8 (CODES & THEMES by KU).pdf. Transcript 9 (CODES & THEMES by KU).pdf. Transcript 10 (CODES & THEMES by KU).pdf. Transcript 11 (CODES & THEMES, by KU).pdf. Transcript 12 (CODES & THEMES by KU).pdf. Transcript 13 (CODES & THEMES by KU).pdf. Transcript 14 (CODED & THEMES by KU).pdf. Transcript 15_b (CODED & THEMES by KU). pdf. Transcript 16 (CODES & THEMES by KU).pdf. Transcript 17 (CODES & THEMES by KU).pdf. Transcript 18 (CODES & THEMES by KU).pdf. Transcript 19 (CODES & THEMES by HK).pdf. Transcript 20 (CODES & THEMES by HK).pdf. Transcript 21_b (CODES & THEMES by HK).pdfTranscript 22 (CODES & THEMES by HK).pdf. Transcript 25 (CODES & THEMES by HK).pdf. Transcript 27 (CODES & THEMES by HK).pdf. Transcript Sn1 (CODES & THEMES by RS).pdf Transcript Sn6 (pt3) (CODES & THEMES by RS).pdf. Transcript Sn15_a (CODES & THEMES by RS).pdf. Transcript SN17 (pt3) (CODES & THEMES by RS).pd. Transcript Sn21_a (CODES & THEMES by RS).pdf. (ZIP) [file pgph.0004794.s001.zip]

Archive with 50 entries (50 files):
- Transcript 4 (CODES & THEMES by KU).pdf
- __MACOSX/._Transcript 4 (CODES & THEMES by KU).pdf
- Transcript 6 (CODES & THEMES by KU).pdf
- __MACOSX/._Transcript 6 (CODES & THEMES by KU).pdf
- Transcript 7 (CODES & THEMES, by KU).pdf
- __MACOSX/._Transcript 7 (CODES & THEMES, by KU).pdf
- Transcript 8 (CODES & THEMES by KU).pdf
- __MACOSX/._Transcript 8 (CODES & THEMES by KU).pdf
- Transcript 9 (CODES & THEMES by KU).pdf
- __MACOSX/._Transcript 9 (CODES & THEMES by KU).pdf
- Transcript 10 (CODES & THEMES by KU).pdf
- __MACOSX/._Transcript 10 (CODES & THEMES by KU).pdf
- Transcript 11 (CODES & THEMES, by KU).pdf
- __MACOSX/._Transcript 11 (CODES & THEMES, by KU).pdf
- Transcript 12 (CODES & THEMES by KU).pdf
- __MACOSX/._Transcript 12 (CODES & THEMES by KU).pdf
- Transcript 13 (CODES & THEMES by KU).pdf
- __MACOSX/._Transcript 13 (CODES & THEMES by KU).pdf
- Transcript 14 (CODED & THEMES by KU).pdf
- __MACOSX/._Transcript 14 (CODED & THEMES by KU).pdf
- Transcript 15_b (CODED & THEMES by KU).pdf
- __MACOSX/._Transcript 15_b (CODED & THEMES by KU).pdf
- Transcript 16 (CODES & THEMES by KU).pdf
- __MACOSX/._Transcript 16 (CODES & THEMES by KU).pdf
- Transcript 17 (CODES & THEMES by KU).pdf
- __MACOSX/._Transcript 17 (CODES & THEMES by KU).pdf
- Transcript 18 (CODES & THEMES by KU).pdf
- __MACOSX/._Transcript 18 (CODES & THEMES by KU).pdf
- Transcript 19 (CODES & THEMES by HK).pdf
- __MACOSX/._Transcript 19 (CODES & THEMES by HK).pdf
- Transcript 20 (CODES & THEMES by HK).pdf
- __MACOSX/._Transcript 20 (CODES & THEMES by HK).pdf
- Transcript 21_b (CODES & THEMES by HK).pdf
- __MACOSX/._Transcript 21_b (CODES & THEMES by HK).pdf
- Transcript 22 (CODES & THEMES by HK).pdf
- __MACOSX/._Transcript 22 (CODES & THEMES by HK).pdf
- Transcript 25 (CODES & THEMES by HK).pdf
- __MACOSX/._Transcript 25 (CODES & THEMES by HK).pdf
- Transcript 27 (CODES & THEMES by HK).pdf
- __MACOSX/._Transcript 27 (CODES & THEMES by HK).pdf
- Transcript Sn1 (C0DES & THEMES by RS).pdf
- __MACOSX/._Transcript Sn1 (C0DES & THEMES by RS).pdf
- Transcript Sn6 (pt3)(CODES & THEMES by RS).pdf
- __MACOSX/._Transcript Sn6 (pt3)(CODES & THEMES by RS).pdf
- Transcript Sn15_a (CODES & THEMES by RS).pdf
- __MACOSX/._Transcript Sn15_a (CODES & THEMES by RS).pdf
- Transcript SN17 (pt3) (CODES & THEMES by RS).pdf
- __MACOSX/._Transcript SN17 (pt3) (CODES & THEMES by RS).pdf
- Transcript Sn21_a (CODES & THEMES by RS).pdf
- __MACOSX/._Transcript Sn21_a (CODES & THEMES by RS).pdf
